# Supplementary material for: Opsoclonus-myoclonus syndrome associated with multiple system atrophy
Source: Cerebellum Ataxias. 2014 Nov 1;1:15. doi: 10.1186/s40673-014-0015-6 (PMC4552143; doi:10.1186/s40673-014-0015-6)
Supplement: Additional file 1: — Involuntary eye movements of repetitive, rapid, random, multidirectional, conjugate saccades with irregular amplitude and frequency was demonstrated at rest. These movements continued with eye open and closed and were exaggerated when she gazed fingers of examiners. [file 40673_2014_15_MOESM1_ESM.zip]

Archive with 1 entries (1 files):
- 40673_2014_15_MOESM1_ESM.mpeg
